# Supplementary material for: The Bacterial DNA Profiling of Chorionic Villi and Amniotic Fluids Reveals Overlaps with Maternal Oral, Vaginal, and Gut Microbiomes
Source: Int J Mol Sci. 2023 Feb 2;24(3):2873. doi: 10.3390/ijms24032873 (PMC9917689; doi:10.3390/ijms24032873)
Supplement: Supplementary file 1 [file ijms-24-02873-s001.zip]

Archive with 1 entries (1 files):
- ijms-2134770-supplementary.pdf
